# Supplementary material for: A New Master Donor Virus for the Development of Live-Attenuated Influenza B Virus Vaccines
Source: Viruses. 2021 Jun 30;13(7):1278. doi: 10.3390/v13071278 (PMC8310163; doi:10.3390/v13071278)
Supplement: Supplementary file 1 [file viruses-13-01278-s001.zip]

Archive with 1 entries (1 files):
- viruses-1259865-supplementary.pdf
